# Supplementary material for: Alterations in the Human Plasma Lipidome in Response to Tularemia Vaccination
Source: Vaccines (Basel). 2020 Jul 24;8(3):414. doi: 10.3390/vaccines8030414 (PMC7564507; doi:10.3390/vaccines8030414)
Supplement: Supplementary file 1 [file vaccines-08-00414-s001.zip]

Archive with 2 entries (2 files):
- supplemental-data-file-01.csv
- vaccines-756931-suppl.pdf
