# Supplementary material for: Alterations in the Human Plasma Lipidome in Response to Tularemia Vaccination
Source: Vaccines (Basel). 2020 Jul 24;8(3):414. doi: 10.3390/vaccines8030414 (PMC7564507; doi:10.3390/vaccines8030414)
Supplement: Supplementary file 1 [file vaccines-08-00414-s001.zip › supplemental-data-file-01.csv]

Lipid_ID	Subject A Day 0	Subject A Day 1	Subject A Day 2	Subject A Day 7	Subject A Day 14	Subject B Day 0	Subject B Day 1	Subject B Day 2	Subject B Day 7	Subject B Day 14	Subject C Day 0	Subject C Day 1	Subject C Day 2	Subject C Day 7	Subject C Day 14	Subject D Day 0	Subject D Day 1	Subject D Day 2	Subject D Day 7	Subject D Day 14	Subject E Day 0	Subject E Day 1	Subject E Day 2	Subject E Day 7	Subject E Day 14	Subject F Day 0	Subject F Day 1	Subject F Day 2	Subject F Day 7	Subject F Day 14	Subject G Day 0	Subject G Day 1	Subject G Day 2	Subject G Day 7	Subject G Day 14	Subject H Day 0	Subject H Day 1	Subject H Day 2	Subject H Day 7	Subject H Day 14	Subject I Day 0	Subject I Day 1	Subject I Day 2	Subject I Day 7	Subject I Day 14	Subject J Day 0	Subject J Day 1	Subject J Day 2	Subject J Day 7
TULIPID001	-0.649	0.4664	-0.8112	-0.1626	-0.2959	0.1134	-1.6028	-1.131	-0.7134	-0.0524	-0.9045	-2.8981	-1.6772	-1.2873	0.1094	-1.4642	-2.1518	-1.214	-1.2245	-1.9575	-2.4641	-1.983	-2.6026	-2.2691	-0.2559	-0.2764	-0.8842	-0.8081	-0.9701	-0.9613	0.2059	-0.8712	-0.9681	0.3493	0.0969	0.6883	0.7367	0.4124	-0.2636	-0.7952	0.0051	-0.6232	-1.4792	0.1879	-1.539	-1.6776	-0.8865	-1.6672	-1.529
TULIPID002	0.4344	1.4366	-0.0986	0.845	0.7379	1.2767	-0.7837	-0.0994	0.3803	0.8074	0.0721	-1.8714	-0.8247	-0.5512	0.9745	-0.7588	-1.3135	-0.2355	-0.2973	-1.1132	-1.457	-1.0173	-1.8733	-1.3996	0.7106	0.5127	-0.3016	0.196	-0.0422	-0.1518	1.2173	0.1647	-0.1376	1.433	1.0235	1.5651	1.7333	1.3757	0.4837	0.0088	0.8337	0.4564	-0.2472	1.1899	-0.7832	-0.9226	-0.097	-0.7194	-0.6124
TULIPID003	-0.1932	0.9908	-1.5237	0.1808	-0.0479	0.8408	-1.7203	-0.6129	-0.138	0.1757	-0.8448	-2.6989	-1.3769	-1.7425	0.1208	-1.7569	-3.0489	-0.8416	-1.1639	-1.7548	-1.8594	-2.0431	-2.8424	-1.8719	-0.2941	-0.8435	-1.4355	-0.363	-1.0663	-0.8274	0.5196	-0.8129	-1.628	0.5829	0.3595	0.6127	1.0015	0.3391	-0.407	-1.0058	-0.0161	-0.2506	-1.1457	0.8937	-1.1934	-1.8381	-0.9268	-1.3384	-1.3847
TULIPID004	-0.3158	0.9737	-1.4181	0.1995	-0.0204	0.8438	-1.6604	-0.5368	-0.1214	0.2036	-0.596	-2.6923	-1.4177	-1.6872	0.2859	-1.7628	-2.8906	-0.6574	-1.1211	-1.6265	-1.7315	-1.9893	-2.5274	-2.0102	-0.2853	-0.7018	-1.4013	-0.2799	-0.7289	-0.8874	0.5274	-0.607	-1.5868	0.7225	0.3931	0.5761	0.8638	0.609	-0.1407	-0.6802	0.167	-0.3628	-1.1162	0.7188	-1.0951	-1.6717	-0.6293	-1.3244	-1.3234
TULIPID005	1.885	1.9356	1.7951	2.4466	1.9898	1.6118	1.1797	1.6773	1.6825	2.3183	2.1851	2.0913	2.1083	0.9769	-0.0083	1.2739	1.8642	1.754	1.3969	2.1603	1.7102	0.5408	0.6793	0.6732	1.8098	2.1602	0.8219	2.3242	1.0349	2.1815	2.0198	1.3047	1.3296	2.0186	1.9842	1.6653	2.5025	1.5766	1.2198	1.2107	1.3598	2.24	2.1773	1.8219	0.085	1.2504	2.1475	2.8148	1.5422
TULIPID006	-2.161	-0.741	-1.7305	0.1211	-1.1736	-0.2515	-1.9232	-1.0552	-0.1787	-0.2956	-1.1759	-0.64	-0.8705	-0.3604	-1.285	0.8042	1.7899	-0.1652	0.0958	0.469	-0.4844	-0.5437	-2.9745	-1.2872	0.491	0.2178	-1.7467	1.4801	-1.296	-1.8867	-1.2472	-1.0943	0.7373	-0.8924	-0.3928	1.6844	-0.0119	-0.6556	-1.4184	-1.4034	-1.1866	-1.1531	-1.8438	-0.581	-0.1021	0.1626	0.6462	0.2698	0.2362
TULIPID007	1.8303	3.2598	1.9868	2.5589	2.5382	2.1491	-0.347	1.9086	3.9797	1.8593	1.3319	1.2629	1.3213	2.8413	2.0084	1.7514	2.7417	3.5256	4.3244	3.2477	1.761	2.3158	0.7167	3.4001	0.8139	0.9836	1.1789	2.8461	1.7612	1.2794	2.0766	2.238	0.8174	1.6462	3.1458	2.1724	1.9595	1.3062	1.8641	0.854	1.7458	1.8572	0.947	3.2655	3.0536	2.933	2.6046	2.2061	2.8702
TULIPID008	1.8249	1.6822	2.0945	1.8104	2.8829	2.3161	0.6918	1.5766	2.3517	2.8298	-0.6598	-0.1379	1.6554	2.3592	1.8256	2.4748	0.4845	1.5692	2.4761	1.8339	0.1024	1.5314	-0.4066	1.212	2.487	1.151	3.9209	3.3391	0.6967	1.6072	2.4434	0.6825	2.3883	1.6434	2.5948	3.4496	3.0067	3.0494	0.8846	3.6578	2.1027	1.45	0.8881	0.8153	2.3129	2.9835	1.6362	0.2493	0.9716
TULIPID009	-2.1748	-1.1049	-2.5514	-2.2601	-1.112	-2.3434	-2.7497	-0.6406	-2.4229	-2.3069	-2.8739	-2.4269	-0.9806	-5.122	-2.6884	0.4742	1.9697	2.4137	2.731	2.4817	2.1542	0.4175	0.5305	2.6074	-2.3992	-2.8682	-0.2325	0.7827	-0.2125	-0.802	-1.2491	-1.0644	-2.9606	-1.3798	-2.1045	-2.66	-0.856	-2.4706	-0.8267	-2.7085	-2.056	-1.1632	-2.8667	0.8604	2.1912	-0.6302	1.0851	1.341	1.0362
TULIPID010	0.3144	1.168	0.4732	-0.5943	0.0629	0.4654	-0.2968	-0.7437	0.2531	0.3107	-2.3455	-1.5652	-0.3078	-0.1226	-0.4118	-0.2236	0.832	1.1441	2.2767	0.1791	0.7649	0.1092	-2.1138	0.7164	-0.2548	-0.4044	-1.1363	0.791	0.3342	-0.1858	0.3842	-1.4101	-1.2063	0.8564	-0.1297	0.3889	1.0484	-0.2701	0.5503	-1.7118	0.1872	1.281	0.2141	1.1388	0.6012	-0.2913	0.6119	0.9397	0.0979
TULIPID011	-4.2266	-1.9601	-3.593	-2.7461	-2.767	-2.6245	-3.1608	-1.5555	-3.4409	-1.6517	-2.6853	-4.8137	-4.314	-0.3579	2.5022	0.4952	0.6312	0.2633	1.2585	0.4868	2.0299	-0.2328	-1.0747	0.8953	-3.0068	-0.0785	-2.9332	-0.1633	-1.579	-1.6293	-2.6629	-3.3242	-2.6685	-3.0179	-1.9888	-1.3109	-2.1252	0.501	-1.2362	1.4723	-1.277	-0.5683	-1.9739	-0.2415	-0.3314	-1.6536	-0.0169	-0.203	-0.9348
TULIPID012	-2.8098	-2.545	-2.2787	-2.2078	-2.2584	-2.2991	-3.1068	-3.5722	-4.3234	-3.0652	-3.5722	-3.1921	-2.7412	-7.4988	-3.8443	-1.4601	-0.713	-2.3873	-1.4338	-2.5818	-1.5793	-2.2437	-3.2962	-3.2962	-3.1198	-2.5568	-4.43	-2.1957	-2.6522	-3.9972	-1.9098	-3.9896	-3.6457	-5.4015	-2.8964	-3.124	-2.9904	-2.3621	-5.6747	-3.7478	-3.0819	-1.5654	-2.4533	-3.1267	-2.3938	-2.5436	-1.1752	-1.1019	-3.0422
TULIPID013	0.6988	0.8595	0.142	0.6203	0.4228	0.2468	0.1206	0.5205	1.0244	0.5107	-1.5753	-1.7171	-0.4722	-1.2697	-1.4982	-0.0702	0.8463	0.7578	1.7301	0.9379	0.8814	-0.1115	-0.6328	0.5661	0.2817	-0.7322	-0.4127	-0.2187	-0.9565	-1.01	1.4366	1.6143	0.2961	1.268	0.8795	0.4344	1.1209	-0.3062	0.2408	-0.2735	1.6024	1.0484	0.1366	0.333	1.6273	-0.7456	0.0938	-0.2895	0.0697
TULIPID014	-0.6991	0.3077	0.2148	-0.8183	-0.6862	0.0508	-1.0599	-0.1637	-0.2062	0.2236	-1.223	-2.5168	-1.1363	-0.7513	-1.6157	0.5904	1.3366	1.489	2.5456	1.5201	2.056	0.5063	-0.278	1.7872	-1.7783	0.5118	-0.4856	0.4197	-1.0096	-0.2047	0.4237	-1.4448	-0.8212	0.0322	-0.4332	0.3728	0.3389	0.1414	-0.8934	-0.8268	-0.5302	-0.4779	-0.4603	1.1794	0.6172	0.0789	0.4476	0.5336	0.4742
TULIPID017	13.0255	12.4203	12.0045	11.4177	12.73	12.0669	11.5547	11.1684	10.8433	10.3468	12.4493	10.8194	10.9205	11.1103	11.5352	11.6966428571429	11.934	12.1004	11.3799	12.1123	11.4441	11.5557	11.3185	10.8591	11.693	12.1429	10.8610142857143	10.4759	10.4643714285714	12.0498	12.3211	12.1935	12.6776	13.1493	12.0804	11.894	11.4904	11.6164	12.7193	12.3271	11.6024	11.0971	9.74568571428571	10.1719142857143	10.5137	11.8601	11.6164	11.022	9.35036666666667
TULIPID018	17.8669	17.3426	17.1989	16.5401	17.8544	17.1653	16.6131	16.3361	15.6887	15.4213	17.0625	16.1008	16.6898	16.5435	16.5217	14.9725	17.031	17.0266	17.1085	16.8186	16.8629	16.2959	16.5272	16.5975	17.1017	17.2646	15.2652	16.2157	15.5532	17.107	16.8934	16.9513	17.5164	17.6345	16.865	16.6404	16.553	16.4795	17.3907	16.9536	16.8309	16.4122	15.7439	15.7281	15.9483	17.1593	16.9288	15.935	10.7534
TULIPID019	16.6594	16.5958	16.1401	15.6603	16.8509	16.5131	15.5487	14.9635	14.9748	14.9781	15.558	15.5148	16.1008	15.8829	16.2919	13.6192	15.7032	15.7631	15.8527	15.2986	14.9102	15.639	15.9054	16.0071	16.1937	15.9844	14.9997	15.197	14.5061	16.6479	15.6129	15.9118	16.276	16.6591	15.616	15.508	16.2883	14.9405	15.6233	15.6592	15.9486	15.6701	15.2128	14.7412	15.1695	15.5538	15.6373	14.5644	16.33752
TULIPID020	16.8378	16.2228	16.0812	15.9221	17.2417	15.2292	14.7805	14.2992	13.6942	13.7225	15.4989	14.6017	14.9201	14.8517	14.5769	12.6857	15.0904	15.2028	14.8689	14.7291	15.709	15.4562	15.6787	15.3238	16.2923	15.4151	14.0125	14.2246	13.6484	15.1821	15.4251	15.5529	16.3563	16.0936	15.3344	14.8718	15.0699	14.8249	15.3755	15.4355	15.422	14.8532	14.4434	13.9776	14.5699	14.7897	15.8257	14.3107	15.375725
TULIPID021	15.7412	15.2892	15.0813	14.6035	15.78	14.4063	14.0394	13.5017	12.6687	12.9111	14.9474	14.0247	14.2919	14.0787	13.6347	12.0582	14.2811	14.3738	14.0133	14.1069	14.8036	14.5826	14.7311	14.5799	15.3168	14.6192	12.9742	13.3927	12.6687	14.4542	14.4054	14.4954	15.2079	15.2239	14.4986	14.1927	14.1226	14.0541	14.8858	14.5638	14.6513	13.9271	13.3214	13.1493	13.4519	14.5494	14.8108	13.3731	12.834475
TULIPID022	16.0777	15.5789	15.5447	15.1041	16.1814	15.772	14.9663	14.7219	14.0106	13.6754	15.0655	14.2113	14.6064	14.4642	14.4309	13.0943	15.347	15.5589	15.4342	15.1088	15.0661	14.785	14.7073	14.8615	15.5682	15.0009	13.2408	14.0259	13.3468	14.9616	15.1039	15.0102	15.8742	15.7106	15.1226	14.8771	14.7079	14.459	15.2854	14.8906	15.0106	14.7073	14.1557	14.0088	14.3078	15.182	14.8935	13.6058	15.375725
TULIPID023	13.6975	13.1221	13.0481	12.7149	13.6986	13.6324	13.2984	12.6163	12.4827	12.0871	13.0921	12.1842	12.5595	12.6209	11.8863	10.3142	12.8654	12.7513	13.0601	12.4888	12.9521	13.2133	12.9937	13.0652	13.7523	12.7257	11.035	12.2951	11.13	13.1779	12.8294	12.8173	13.5241	13.3565	12.6347	12.992	12.7555	12.8728	13.2182	13.1589	12.9594	12.6776	11.983	11.7534	12.1056	13.4684	13.4853	12.3936	10.42026
TULIPID024	12.6416	11.8441	11.6393	11.1429	12.6047	12.5328	12.0256	11.2604	11.1364	10.7785	11.4802	10.7597875	10.6931	10.7618	11.696925	11.6966428571429	11.4059	11.2484	12.0498	10.9384	11.47	11.3501	11.1621	11.0498	11.7236	11.3962	10.8610142857143	10.7124	10.4643714285714	11.8417	11.493	11.212	11.8394	11.4124	10.8113	11.181	10.7702	10.9794	11.574	11.4904	11.4493	10.8113	9.74568571428571	10.1719142857143	10.0569	11.192	11.1429	10.3579	9.35036666666667
TULIPID027	16.9784	16.8581	16.5257	15.7764	17.0894	16.9195	16.2856	16.035	16.0787	15.6944	16.6804	15.82	16.3934	15.7314	16.2155	15.9328	16.3489	16.7085	17.1623	16.32	15.5875	16.6622	15.8285	15.7222	16.745	16.6708	15.5825	15.6329	15.86915	16.7019	16.9442	17.1691	17.2253	17.4638	17.0787	16.035	16.6371	15.8455	16.2155	16.4829	17.856	16.5362	15.7764	15.45	16.0464	16.0515	15.7314	15.5466	16.4775
TULIPID028	20.251	19.806	19.4305	18.8539	20.4707	19.5543	19.0201	18.6456	18.6968	18.1263	19.3985	18.3539	19.1573	18.8455	18.8912	17.9654	19.0883	19.2957	19.5633	18.8805	18.7786	19.1075	19.0947	19.3525	20.1474	19.59	18.3426	18.2556	18.1909	19.8848	19.451	19.4897	20.1428	20.0196	19.4549	19.115	19.5748	18.4707	19.2164	19.3202	20.4833	19.3949	18.6051	18.4472	18.5627	19.035	19.0041	18.0088	19.4569
TULIPID029	16.5204	16.5885	16.0643	15.0859	17.6717125	16.5875	15.9354	15.7405	15.5875	15.3934	16.5414	15.3702	16.1623	15.9195	16.0787	14.8282	15.9433	16.7764	17.057	16.0657	15.298	16.8122	15.8027	15.9354	16.5825	16.7268	15.717	15.7471	15.6468	17.2414	16.1132	16.6224	16.9472	16.9394	16.1892	15.4937	15.9975	15.472	16.035	16.0787	16.8912	15.6756	15.8235428571429	15.6575625	15.163	15.9726	15.837	15.4098	15.82
TULIPID030	17.1385	16.794	16.2668	16.0051	17.2221	18.6684	15.8788	15.9229428571429	15.6944	15.612	16.298	15.5466	18.4177	17.8371	16.2378142857143	14.8282	15.668	15.9034	14.5976	15.5915	15.7984875	18.0305	17.7918	18.1909	17.2382	16.4333	15.3852	16.018275	15.5253857142857	18.8643	16.5851	16.2668	16.6125	17.0386	16.3164	15.8623	18.4977	15.3934	15.9034	15.959	17.27	15.9512	15.4049	15.609	15.51	15.8005	15.685	15.4098	16.235
TULIPID032	18.0877	17.6095	17.0238	16.5362	18.2856	18.6991	18.0276	17.685	17.2574	17.472	17.4802	16.6026	17.8434	17.1758	17.2382	16.5272	17.5424	18.0841	18.2123	18.2289	16.807	16.983	17.3818	17.1623	18.0894	18.333	17.011	17.0469	16.6945	18.8005	17.7339	17.7222	18.046	18.2949	17.7153	17.2856	17.7177	16.794	18.0107	17.988	18.5191	17.6492	16.4049	16.3702	16.7054	17.2864	17.0894	15.8788	17.3225
TULIPID033	17.2318	17.0081	16.5309	15.9354	17.5257	17.5976	16.5976	16.472	16.0497	15.9433	16.9074	15.4611	16.3934	15.8706	16.4611	15.9328	16.4522	17.1958	17.4049	16.8531	16.1892	17.4101	16.6945	16.7585	17.6588	17.3042	16.3345	16.3247	15.9433	17.8556	16.8473	16.9114	17.3554	17.4665	16.8027	16.422	16.7764	15.8788	16.9861	16.7085	17.6732	16.5257	15.7222	15.5875	15.8164	16.5479	16.4775	15.7675	15.7405
TULIPID034	17.3992	17.3218	16.6076	16.7585	17.9235	16.4163	16.2610875	15.9745875	15.2605	15.5847571428571	15.7852	15.4937	16.4389	16.1281	15.8952	14.8763	15.794	16.3285	14.9195	15.9098	15.8952	16.8706	16.0126	16.0715	17.4021	16.7631	15.7656	15.8116	15.2221	17.4622	16.8428	16.7037	17.2382	16.959	16.7085	16.0201	16.3643	15.870525	15.7764	16.2285	17.4163	16.0276	15.7819571428571	15.7038	15.9604	15.6051	15.9354	15.4973333333333	15.4986714285714
TULIPID036	17.7653	17.4883	16.9235	16.6755	18.2934	17.6	16.8413	16.8952	16.4389	16.1001	16.8789	16.0276	16.6468	16.3345	16.5045	15.841325	16.558	17.1419	17.3164	17.2395	16.135	17.3017	16.2856	15.6468	17.1992	17.7383	16.9109	17.1502	16.1691	18.1542	17.8538	17.7563	17.9315	18.1925	17.6273	16.6224	16.9354	15.8539	17.0013	17.057	17.7268	16.8286	16.035	15.9975	15.9844	15.8581	16.4444	15.7608571428571	15.8377125
TULIPID037	22.5502	22.2785	21.8795	21.7187	22.9624	22.3504	21.4999	21.2694	21.1378	20.928	21.7155	20.9374	21.7086	21.3795	21.2178	19.9907	21.3143	21.9579	22.3221	21.7009	21.1817	21.5359	21.6836	21.3042	22.2234	22.6795	21.8497	21.7805	21.0947	22.8007	22.2468	22.2847	22.6373	22.5805	22.0476	21.3034	21.9473	20.8078	21.653	21.7616	22.83	21.7864	20.9663	20.9036	21.3003	20.9845	21.2462	20.2907	20.6422
TULIPID038	21.281	21.0227	20.411	20.0881	21.4261	21.4481	20.5576	20.3583	19.8695	19.9527	20.6576	19.8086	20.4785	20.0501	20.0675	18.925	20.1328	20.8086	20.8952	20.6556	20.3095	20.8937	20.6239	20.3454	21.2204	21.4448	20.4694	20.3704	19.8983	21.6742	20.8661	20.7431	21.2204	21.2716	20.6936	20.3126	20.5767	19.7159	20.9632	20.8473	21.6158	20.4223	19.5178	19.5913	19.7369	20.3525	20.3311	19.4177	19.934
TULIPID039	23.1996	23.2082	22.4145	22.3112	23.3234	18.2478	21.9761	21.6704	21.5826	21.5319	22.1829	21.7881	17.3465	16.7808	22.8891	20.6439	21.7056	22.4672	22.3283	22.0181	21.3334	17.8505	20.6607	17.9803	22.8536	22.6451	21.8556	21.5005	21.0233	20.4271	22.6929	22.4075	22.8901	22.9591	22.3481	22.168	20.3606	21.4373	22.0026	22.2604	23.3451	22.2885	21.6987	21.277	21.6974	21.9204	21.942	21.4993	21.5939
TULIPID040	17.9013	17.807	17.1555	17.1246	18.259	17.3285	16.2285	16.2414	15.8871	15.7038	16.6125	16.0051	16.5466	16.2794	16.3405	15.9328	16.7834	16.9784	17.1825	16.4818	16.5925	17.422	16.794	16.6125	18.1402	17.1281	16.3789	16.3149	15.6565	17.5794	17.2999	17.1892	17.8092	17.5518	17.2918	16.6273	17.0313	16.0126	16.4611	17.0606	17.9054	16.8286	16.1623	15.9512	16.0388	16.8423	16.8665	15.666	16.0497
TULIPID041	21.0554	20.6726	20.0733	19.9736	21.1923	21.6779	20.8881	20.5112	20.6353	20.2402	20.277	19.5678	20.3525	20.0446	20.268	18.7785	20.1935	20.7311	20.9856	20.6133	20.0395	20.5651	20.4843	20.1119	21.1248	21.1967	20.2908	20.5995	20.257	21.6926	21.0205	20.9424	21.197	21.3595	20.7672	20.5384	20.7677	20.0719	20.7369	20.7934	21.6486	20.7658	19.8597	19.7775	20.1463	20.8113	20.6044	19.5296	19.7857
TULIPID042	20.9057	20.6722	19.9707	19.8701	21.0654	20.9588	20.2049	19.8397	19.8586	19.5672	19.9576	18.9745	19.9536	19.5018	19.7923	18.452	19.7877	20.3705	20.1289	20.187	19.5322	19.82	19.8809	19.4163	20.6221	20.6057	19.7644	19.9372	19.4142	21.2371	20.6511	20.4283	20.8381	20.8626	20.5112	19.801	20.1766	18.9668	19.9109	20.0248	20.9854	19.9175	19.1555	19.0992	19.2871	19.5537	19.6261	18.4789	19.1106
TULIPID043	21.6473	21.4358	20.8084	20.6815	22.0464	21.6446	20.8181	20.5777	20.0501	20.0957	20.4135	19.8799	20.7035	20.3076	20.406	19.2677	20.6173	21.2611	21.175	20.9064	20.3945	20.6651	20.6865	20.4273	21.6896	21.2476	20.1488	20.445	19.884	21.5807	21.3814	21.188	21.7743	21.6093	21.183	20.3107	20.861	19.7994	20.3931	20.7002	21.7295	20.675	19.9784	19.9155	20.2049	19.9672	20.1825	19.2542	20.1505
TULIPID044	19.6534	19.4589	18.6359	18.6661	19.9039	19.8016	18.9502	18.7852	18.2269	18.1809	18.6528	17.9453	18.9414	18.422	18.6909	17.8529	18.7953	19.2848	19.3072	19.1164	18.6909	19.1085	18.9315	18.6779	19.9115	19.4782	18.0837	18.2362	17.8221	19.7821	19.322	19.0992	19.6962	19.5818	19.1246	18.4528	18.9114	17.8135	18.8737	18.883	19.8291	18.8799	17.8497	17.9315	18.1258	18.2293	18.1875	17.0966	18.6248
TULIPID045	17.6944	17.4118	17.2155	16.8665	18.0126	16.8242	16.0858	15.472	15.6273	15.9249142857143	17.1177	15.6175	16.209	15.7222	16.3818	15.9328	16.5267	17.0201	16.3702	16.6765	16.0201	17.3525	16.7268	16.6991	17.9726	16.9114	15.756	16.4694	15.9899	17.2906	17.2146	16.9394	17.6	17.3584	17.1281	16.6322	16.6224	16.0497	16.298	16.7314	17.4883	16.5362	15.8285	15.6468	15.9684	16.6708	16.4666	15.5045	16.3702
TULIPID046	19.0983	18.7364	18.2057	17.8027	19.3413	19.7148	18.7061	18.3569	18.4856	18.2747	18.6956	18.0983	18.5938	18.1975	18.6612	16.6798	17.8731	18.3643	17.6125	18.1885	17.4638	18.0592	18.2558	17.7428	18.9433	20.0276	19.2712	19.2172	18.5659	20.4564	19.3676	19.2382	19.4768	19.8005	19.3613	18.2918	18.9774	18.2887	18.8768	18.6444	19.8942	18.9094	18.1657	18.093	18.3683	19.242	18.8891	17.7383	18.3716
TULIPID047	19.0616	18.8206	18.1674	17.9215	19.2613	19.6738	18.7484	18.5595	18.3285	18.1001	18.6199	17.9453	18.6708	18.1589	18.3613	17.3271	18.2298	18.7994	18.1623	18.7262	17.8993	18.865	18.4333	18.1228	19.1359	19.1623	18.1674	18.4186	17.8518	19.533	19.1925	19.2032	19.3473	19.5004	18.8727	18.4638	18.6932	18.1176	18.5595	18.6334	19.7434	18.6661	17.6199	17.7314	18.1059	18.9322	18.3657	17.4611	18.2715
TULIPID048	20.1741	19.8458	19.1324	19.0247	20.1872	20.9262	20.0867	19.7297	19.6821	19.2406	19.5433	18.9512	19.4748	19.0117	19.4305	18.402	19.4393	19.9813	19.2887	19.9053	19.2074	20.0352	19.4863	19.2032	20.4006	20.0228	19.2345	19.137	18.7211	20.4245	20.0554	20.0322	20.3977	20.4106	20.0013	19.5646	19.7907	18.958	19.5907	19.6187	20.7017	19.7348	18.9841	18.8912	19.3007	19.9131	19.4437	18.4375	19.521
TULIPID049	19.2237	18.8977	18.2949	18.0497	19.3869	19.9966	19.2147	18.7764	18.5582	18.2794	18.6456	17.5825	18.4149	17.794	17.9803	17.9084	18.5307	19.067	18.1623	18.9864	17.8005	18.4456	18.298	17.9135	19.021	19.0497	18.2172	18.0602	17.685	19.3798	18.9664	18.7188	19.1825	19.1402	18.6261	17.9899	18.5633	17.4964	18.5414	18.4347	19.61	18.4964	17.5387	17.5257	17.9824	18.2546	18.0965	17.0013	18.6661
TULIPID050	18.2558	18.0339	17.5098	17.2918	18.487	18.3657	17.7786	17.2382	17.3164	17.0497	17.9707	17.0386	17.82	17.1177	17.4528	17.3672	17.5393	17.9629	17.1211	17.6808	17.057	17.4622	17.523	17.2446	18.544	18.3255	17.4037	17.4266	17.005	18.5946	17.8731	17.986	18.3285	18.3087	17.8264	17.2731	18.135	16.8993	17.4991	17.6297	18.8497	17.9034	16.8993	16.8581	16.9028	17.1379875	17.4638	16.2605	18.7775
TULIPID051	17.2253	16.9074	16.5875	17.0386	17.4192	17.1419	16.794	16.5362	16.3285	15.959	16.6661	15.9822	16.9433	16.6273	16.2742125	16.0372	16.2491	17.0275	15.8706	16.5077	15.8952	16.5236	16.7585	16.0276	17.562	16.9861	16.4872	16.6486	15.713	17.4389	17.3283	16.8993	17.3103	17.1385	16.6273	16.3405	17.1623	16.2856	16.1892	16.376	17.4107	16.5976	16.0276	16.1825	16.3774	16.2024	15.82	15.70244	17.2794
TULIPID054	17.1453	16.8581	16.3224	15.9512	17.0643	18.2995	17.5283	17.4611	16.7541	16.6804	16.9822	16.3041	16.6945	16.2478	16.3164	15.8284	16.3702	16.9937	16.298	16.9945	16.2854375	15.9098	16.3041	16.1071	17.2637	17.3672	16.8264	17.1363	16.6125	18.1765	17.4738	17.4665	17.7541	18.093	17.4611	16.5098	17.2318	16.2478	17.3285	16.8912	18.164	17.0313	16.1487	16.3465	16.3954	17.18	16.9668	16.0276	16.7085
TULIPID057	12.8925	12.2954	11.6711	11.208	13.2524	12.4667	11.7405	12.2586	9.9242	9.1011	11.3314	8.4595	10.597	7.585	11.5091	12.2586	14.1319	13.2335	13.3075	12.8015	12.2335	11.7044	12.073	12.2954	13.423	12.9931	10.445	11.7405	10.7582	13.5705	11.0445	12.4881	12.81	13.3664	12.6101	10.7582	12.208	9.7225	12.5705	12.3431	12.5605	12.4774	8.5705	9.3075	9.7225	11.5504	11.08135	8.9177875	9.4881
TULIPID058	12.9005	11.8436	10.2685	10.2586	13.2771	12.4667	12.073	10.3075	7.9856	9.86	11.423	10.9956	11.225	8.0001	11.445	12.4118	13.6342	12.3314	11.182	12.8764	11.3075	12.434	11.9552	11.8269	12.9005	13.6003	11.073	11.4667	10.8269	13.4174	11.347	11.6674	12.4986	13.195	12.5904	9.9856	11.073	7.9856	12.0445	12.195	12.3431	11.1011	8.9856	8.5705	9.9856	10.3548	11.08135	7.4638	8.86
TULIPID059	13.2335	12.1011	9.208	8.7225	12.8352	12.5504	12.0005	11.8764	9.1011	10.208	10.7929	9.838	11.225	10.0875	11.9398	11.9084	13.4721	12.6101	12.2251	13.8477	11.6674	12.0871	10.9856	10.2586	13.2015	11.7582	10.1555	11.6101	11.0445	13.3254	10.5299	12.3548	12.6767	13.3893	12.4118	11.4881	11.686	10.4006	12.8436	12.195	12.81	12.3779	8.86	9.9242	10.1555	11.7929	11.08135	7.5011	9.1011
TULIPID060	15.2319	14.4748	13.6081	13.2586	15.3254	13.0801	12.9552	11.3779	11.86	12.2954	12.3548	12.64295	13.9641	9.322	14.0836	13.8764	14.7449	13.6149	14.2924	12.7044	12.9629	13.5554	13.6342	13.395	15.2741	14.7994	12.9705	13.8518	13.2771	14.8764	13.6922	13.6998	14.8703	15.1771	14.5065	13.3075	13.6533	12.5805	13.727	13.9856	14.4395	14.2741	12.7929	12.8015	12.1149	12.5504	10.0445	7.5075	11.6674
TULIPID061	14.224	13.0588	12.0502	11.6674	13.3431	12.1555	11.686	11.5091	10.0445	8.7225	11.6485	12.6767	12.6454	8.0001	12.2335	11.4667	13.4986	12.423	12.16	9.208	11.073	11.81	11.9856	11.6674	13.6721	13.6101	11.86	12.1688	12.423	12.9931	12.4044	12.2586	13.1285	13.9005	12.5196	11.445	12.3431	10.7929	12.8518	12.9931	12.9705	12.0153	9.4881	9.7225	11.3314	11.2335	11.3548	7.5095	10.5299
TULIPID062	12.8764	11.5705	10.7652	8.86	12.195	9.4006	10.4881	7.9856	8.5705	8.5705	8.208	8.9449	11.347	8.585	10.208	11.2335	12.658	11.6294	9.838	11.7405	9.208	10.5705	10.3548	9.9856	12.3195	11.8925	9.4881	9.6485	8.86	12.434	8.1376	10.6101	10.8925	12.4559	11.9398	8.9856	10.686	8.4006	11.4881	10.8269	12.5705	11.0445	9.7225	10.5705	9.3075	10.1555	8.4006	7.544	8.7225
TULIPID063	16.6294	15.2288	14.0645	13.959	16.2531	14.8885	14.8824	14.3195	13.3373	13.7626	13.78	14.5082	15.2303	12.9543	15.0372	14.6027	16.0327	15.0042	14.9417	15.2477	13.5805	14.4613	14.409	14.1387	15.6125	15.9183	13.6149	14.3635	13.6814	15.9514	14.8723	15.1902	15.7482	16.423	15.604	14.1754	15.182	13.658	15.2319	15.3621	16.0579	15.4545	13.445	13.8477	13.5504	14.1853	12.6674	7.5471	12.8352
TULIPID064	14.8723	13.1011	13.0502	12.6952	14.8539	13.4006	13.195	13.535	12.3431	12.2461	12.2954	12.919	13.7886	11.322	13.9818	13.2894	14.6744	13.4174	11.7225	13.8885	12.445	13.1622	13.0372	12.9005	14.3808	14.4774	12.1555	12.5299	12.1421	14.535	13.7958	13.8394	13.8804	14.8518	14.2398	13.195	13.86	12.5196	14.0976	14.0695	14.7516	14.1655	12.2335	12.4118	12.4986	13.2272	9.9242	7.5492	11.0153
TULIPID065	14.4532	13.3836	12.1767	11.1011	14.2461	12.4986	13.0227	12.4118	11.6674	10.7582	11.0445	12.16	12.6767	9.7005	12.8185	12.2833	11.4667	11.9084	12.1376	12.6101	11.3548	11.3779	12.2461	12.0588	13.2144	13.8559	11.9705	12.0153	8.208	13.959	11.4952	13.195	13.3314	14.2461	13.1885	11.7929	12.5504	9.7225	12.5504	12.7135	13.3075	12.3779	10.6101	11.3548	11.1555	11.6101	10.4881	7.5504	9.4006
TULIPID066	5.9576	6.3777	5.835	5.3637	6.2503	6.5749	6.1272	6.7505	7.201	6.377	5.4387	4.6194	5.6001	6.1125	6.6679	6.3879	6.09	6.2779	6.3347	5.8748	5.6638	6.7126	6.4528	6.3582	6.2101	5.2367	4.0969	5.0917	5.281	5.013	6.4076	6.5003	6.4908	6.7147	5.8334	4.9778	3.9229	5.4046	5.2384	5.8617	6.5627	6.558	6.0172	6.3592	5.8851	5.7964	6.2094	5.2788	5.2861
TULIPID068	3.4889	3.9181	3.75	3.4061	4.2093	6.5893	6.2045	6.3156	6.1122	6.2987	4.8162	3.5575	5.3187	4.7576	5.3435	5.478	4.6072	4.0789	5.1345	5.5627	4.7908	4.9205	5.2898	4.7521	4.2387	4.3558	4.3862	3.7263	4.1571	3.743	5.1222	5.681	4.4732	4.5497	4.3212	4.1809	4.3069	4.0358	3.8658	4.5351	5.9888	5.6561	4.6503	5.3397	4.3917	5.4912	4.6998	4.6348	4.0406
TULIPID070	4.3443	4.7453	4.4155	4.3645	4.6551	5.6725	5.1118	6.2148	5.8852	5.592	3.6193	5.6446	5.6153	4.7062	4.61	4.6785	4.9656	5.4261	4.9859	4.9726	4.5344	4.9264	5.4133	4.3442	5.9807	4.5189	3.8973	4.4547	4.8081	3.6714	5.0798	4.5433	5.1593	5.2666	5.1413	4.2868	4.9686	4.7126	5.059	4.98	5.7485	5.6682	5.1885	5.4778	5.0988	5.5516	5.5191	4.4437	4.5135
TULIPID071	0.9659	2.6344	3.9982	2.253	4.7606625	4.4298	2.881	3.4964	3.5703	3.651	2.137	3.0655	2.6164	5.6957125	2.7675	3.4646	2.8153	4.226	1.5574	3.8088	2.3919	2.5331	3.6833	3.3386	2.4596	3.2238	2.1841	2.0733	2.0118	2.3385	2.4389	2.8174	2.1148	2.5525	2.4272	5.0567625	3.0239	2.14	2.525	2.6149	4.0211	3.1974	3.0079	3.8819	2.7811	3.5562	3.3057	2.5897	2.0216
TULIPID072	8.2894	8.6443	8.6761	8.3495	8.2338	9.2322	9.1235	9.8329	9.5593	9.011	7.4627	7.6814	8.2896	8.4168	8.3344	8.654	9.0215	7.8393	8.2811	8.1852	8.1788	8.6333	8.2239	8.931	8.5607	7.1496	7.3901	7.7512	7.5567	7.3647	8.8284	8.6046	8.8973	8.2069	8.1352	7.8165	7.7971	7.5687	7.8731	8.3438	9.1559	8.982	8.7561	9.0356	8.7296	8.1719	7.4888	8.1194	8.0346
TULIPID073	8.592	8.3352	8.3018	8.3317	7.8486	8.8016	8.7426	9.6232	9.2308	8.8746	8.3808	8.2177	8.8969	8.8596	8.7046	8.6701	8.8698	8.1206	8.3612	8.227	8.1584	8.7668	7.8957	8.8724	9.0579	7.5306	7.3033	7.5756	7.4088	7.1204	9.053	8.893	8.7105	8.8984	8.7034	7.2842	7.7133	7.719	8.0039	8.1418	8.8243	8.9799	8.3507	8.4754	8.3611	8.5723	8.6086	7.9679	7.9998
TULIPID074	4.573	4.7006	4.9041	4.2437	4.7014	4.8542	5.822	6.4968	6.1886	5.8382	4.6774	4.1091	5.1325	5.6518	4.406	5.0277	5.0991	5.6077	4.1806	4.8213	4.8044	5.3625	5.0865	4.9935	4.9423	3.7162	3.5734	3.757	2.2206	4.6091	5.1944	5.4174	5.4222	5.041	4.8147	4.6546	5.1445	3.6181	4.4555	4.7173	5.6667	5.5267	5.056	5.3969	5.3797	5.3858	4.7115	4.2124	4.7037
TULIPID075	8.4436	8.4322	8.457	8.1217	8.2468	9.3311	9.3226	9.7032	9.5343	9.0434	8.5721	8.2731	8.4568	9.1801	8.9526	8.8804	8.9132	8.5184	8.5008	8.8414	8.9016	8.966	8.5208	8.931	9.2014	8.3549	8.1754	8.4199	8.6586	8.1604	8.9928	8.5586	8.7166	8.4953	8.6518	7.3131	8.8321	7.7245	8.3218	8.641	9.3439	9.365	9.0292	9.0936	8.8513	9.263	8.4951	9.0255	8.6821
TULIPID076	10.4233	10.4789	10.7169	10.5859	10.6045	10.8478	11.0467	11.2966	11.1256	10.7638	10.4316	10.1216	10.6868	10.9049	10.7236	10.7604	11.134	10.3162	10.4576	10.3519	10.1959	10.7995	10.263	10.9827	11.0459	10.1265	10.0372	10.1119	9.8026	9.7648	10.87	10.7444	10.7052	10.5048	10.3854	9.7073	10.6645	10.0761	10.3264	10.4298	10.5852	10.6887	10.4528	10.538	10.7643	10.6929	10.3535	10.6604	10.0766
TULIPID077	11.0053	11.3813	11.7681	8.8503	11.3906	13.5765	13.7522	12.7387	13.155	13.6818	12.1323	12.4564	12.5105	12.6944	12.839	13.7791	14.4191	14.3652	14.3873	13.5145	11.0598	11.7913	11.9071	12.2316	11.8824	12.1363	12.8431	13.7554	13.0748	13.3036	12.6252	12.8543	12.4118	12.9503	12.4589	12.7153	12.9848	12.1652	12.643	12.2081	12.5134	11.0046	11.8661	11.7295	12.0199	13.4323	13.9835	14.1356	13.0021
TULIPID078	13.9989	14.8154	15.154	14.0227	14.7594	16.4485	16.4449	16.5631	16.3385	16.3612	15.6447	15.404	15.2998	15.4776	15.7116	16.8572	16.724	16.4831	16.7252	16.5414	15.005	15.4714	15.2228	15.5403	15.9511	15.8959	15.7632	16.0284	15.8528	15.7836	15.892	15.803	15.4541	15.8656	15.3348	16.2527	15.9389	15.9139	16.4809	16.4316	14.4635	14.6275	14.5005	14.7669	15.0365	16.3249	15.8779	16.2156	15.5972
TULIPID079	16.9894	17.4058	17.5156	17.229	17.3876	18.2549	18.2516	18.2464	18.4254	18.3248	18.0322	18.0482	17.8624	17.9502	18.1479	18.3631	18.2494	18.3296	18.3384	18.2818	17.9867	17.9554	18.1822	18.0731	18.1793	18.2956	18.1209	18.0548	18.4203	18.1039	18.0129	18.2559	18.0602	18.1115	17.9985	17.9557	17.8539	18.0583	18.089	18.0958	17.9026	17.9396	17.7515	18.0088	17.813	18.3383	18.3026	18.0991	18.185
TULIPID080	14.4929	14.8183	14.8392	14.8345	14.7252	15.4758	14.8271	15.292	15.3941	15.3483	15.0363	15.0633	15.2947	15.5423	15.2029	15.8582	16.2337	15.8499	15.894	15.6537	14.6097	15.5912	14.6169	15.3048	16.2687	14.8508	15.394	15.1054	15.4302	14.9348	15.0614	14.8925	14.7883	15.148	14.9546	15.6491	16.3374	15.3946	15.6739	15.9378	14.7481	15.0656	15.0065	14.754	15.9064	15.5416	15.0993	16.0011	15.0784
TULIPID081	19.9381	20.2516	20.2545	20.346	20.118	20.2113	19.9975	20.0779	20.0041	20.1161	20.7265	20.6041	20.5454	20.6328	20.7239	20.1928	20.8441	20.702	20.4824	20.4383	20.3559	20.288	20.4089	20.2046	20.5327	20.6101	20.4417	20.3999	20.5353	20.302	20.5645	20.5478	20.4686	20.6638	20.475	20.4195	21.0019	20.2605	19.9978	20.2524	20.3007	20.5939	20.4595	20.3012	21.1298	20.199	20.3916	20.7525	20.282
TULIPID082	18.1363	18.3944	18.5291	18.4131	18.4244	18.4473	18.3188	18.3008	18.2765	18.4043	18.7108	18.7259	18.5875	18.6813	18.7687	18.4626	18.7636	18.5808	18.4238	18.7529	18.5124	18.6568	18.7757	18.7375	18.8561	18.638	18.4459	18.6031	18.6322	18.5616	18.52	18.5774	18.4005	18.6319	18.3698	18.5992	18.6091	18.401	18.4797	18.5491	18.378	18.3054	18.3179	18.4266	18.6604	19.0728	18.8342	18.8496	18.6766
TULIPID083	14.9579	14.6041	15.1288	14.9405	14.874	14.7995	14.9152	15.0157	14.8108	15.0339	14.9395	14.6546	14.7547	14.9177	15.0337	14.9216	15.1592	15.321	15.2331	15.701	14.8905	14.7193	14.8569	15.1764	15.136	14.9952	14.429	14.5311	14.8305	14.0735	14.953	14.451	14.7526	14.9154	14.8632	14.7091	14.7908	14.7428	14.2205	14.9503	14.8806	14.8421	14.4123	15.0077	14.605	15.1428	15.166	15.0237	15.0297
TULIPID084	12.9288	13.2711	12.4798	12.8113	12.9956	14.4054	13.8928	14.0986	13.8275	14.1095	14.4477	13.8724	14.2603	14.3575	14.4085	14.3994	14.8616	14.259	14.1871	14.4454	13.645	13.5861	13.4317	13.776	13.9405	14.1536	13.8921	14.322	14.6235	13.7598	14.4538	14.5314	14.1053	14.4276	13.8037	14.7923	15.8592	14.5023	14.3261	14.8144	13.6478	13.7066	13.3868	13.3701	14.7341	14.4243	14.3853	15.3365	14.3858
TULIPID085	16.4018	16.934	16.9377	16.9817	16.8158	17.7202	17.4717	17.4872	17.3029	17.5467	17.8821	17.7719	17.7396	17.8586	17.8837	17.2781	18.267	17.7695	17.6332	17.8826	17.6723	17.2269	17.4876	17.2355	17.6002	17.9333	17.5155	17.5695	17.7796	17.3325	17.6652	17.4936	17.4284	17.7223	17.4919	18.0966	18.7757	17.8769	17.384	17.6483	17.6106	17.8758	17.8976	17.7299	18.7945	18.4146	18.2528	19.0615	18.3277
TULIPID086	12.3358	12.5781	13.0783	12.3581	12.4017	12.8256	12.8042	13.4711	12.7251	12.9261	13.7276	13.5077	13.6513	13.7388	13.7969	12.75	13.5985	13.1199	12.7328	13.2888	13.0567	11.9644	12.4956	12.0224	12.204	14.5744	13.8532	14.192	14.3099	13.8582	13.7476	13.574	13.4134	13.8831	13.4533	13.9894	14.7595	13.1641	13.1459	13.0744	13.3634	13.6173	13.7841	13.3756	14.9821	14.6413	14.3458	15.4389	14.5603
TULIPID087	10.0045	11.0635	10.5335	9.8953	10.8277	11.6052	10.3111	11.7373	10.8922	11.757	11.4096	11.3665	11.7727	11.2893	12.0962	11.0106	12.3483	10.661	11.5919	12.2094	11.6498	10.8429	11.3228	11.3051	10.377	12.0313	11.3737	11.3896	12.3268	11.1351	10.4162	11.0381	10.7928	11.6055	10.9965	11.1485	12.5148	10.8468	9.8866	9.6209	11.1383	10.9462	10.8306	11.1029	11.8734	12.8419	12.2313	12.7596	11.8815
TULIPID088	6.8306	8.3966	7.606	7.045	5.1454	8.6693	3.9012	5.1558	9.1187	8.155	6.7174	7.5474	9.209	7.7568	7.7873	8.8096	9.9744	8.417	7.612	8.9995	8.4274	7.9687	7.9158625	7.9438	8.9396	9.2491	5.9421	8.1391	7.2518	8.5788	8.247	7.1557	5.5794	7.98755	8.2714	8.4919	9.5474	7.5872	5.8198	7.8134	6.7968	8.3288125	6.1608	8.3567	8.5886	9.122	8.1385	9.2695	8.4658
TULIPID089	8.5065	5.2385	7.7647	5.0945	7.1464	5.3685	7.4591	6.7807	3.7234	9.3386	4.9198	8.5199	5.429	6.8817	6.6113	3.1099	7.5238	4.6156	6.5778	8.6028	5.1205	7.5346	7.883	4.4346	8.3256	7.347	6.317	7.9133	5.976	7.9954	7.6682	7.4014	8.3747	9.0057	7.5137	5.8924	7.5656	5.7237	9.0077	7.6307	7.375	6.9511	5.9918	6.4694	5.3617	8.5773	5.9757	6.717	4.7027
TULIPID090	8.7518	8.2386	7.2995	7.4669	5.8456	6.3147	9.8927	6.2271	7.1988	7.5738	7.6042	8.0858	5.1806	5.9124	6.3588	8.7841	6.9171	8.2357	8.8543	9.8739	6.5135	6.5533	7.9991	7.1901	7.958	7.4694	7.7456	7.505	7.0404	8.5171	7.468	7.828	7.354	5.7702	3.9527	7.599	6.4199	8.1652	7.2008	7.6895	8.3294	7.5116	7.6799	6.7839	7.3722	6.469	6.1227	6.8821	7.9554
TULIPID092	5.6631	4.4067	3.9483	5.0666	5.5755	5.7042375	6.5099	5.8819	6.792	6.3423	5.7983	5.7634	4.4952	6.455	5.7728	4.4015	5.5307	6.0585	6.062	5.8585	4.8487	4.969	4.0026	4.2569	4.0192	6.3305	6.4733	7.1117	5.8813	5.2773	5.822	6.1223	5.7803625	4.7167	6.1915	5.8283	7.2125	5.0806875	5.9747	5.6431	6.4638	5.4459	6.0057	6.5246	8.3349	5.72506666666667	4.145	7.076	6.0735
TULIPID093	5.7302	6.3691	6.3317	6.7168	6.2447	6.5893	7.2402	7.3935	7.4495	7.6642	4.6576	6.3496	6.7966	6.4035	6.8972	7.4604	6.6547	5.7046	5.4893	6.7451	5.1142	6.5367	5.8944	4.497	6.3392	6.9004	7.7983	6.5599	6.7201	6.7751	7.2738	5.3216	6.0121	3.9309	7.051	6.4353	7.6415	6.228	7.5176	6.8664	6.2401	5.0586	6.6268	7.4875	7.4302375	6.66853333333333	5.5704	6.0947	6.9152
TULIPID094	4.9145	5.4464	3.8477	4.8537	4.2449	5.6549	5.6683	4.8746	4.8807	5.5753	5.9755	6.7429	5.5312	6.3513	4.0134	6.1532	4.5697	6.1888	4.9105	5.3415	4.7032	6.3844	4.9553	4.7587	5.8077	5.9803	-0.2064	6.6541	2.5476	6.032	0.5689	6.1255	5.4677	5.2593	2.2859	5.7394	6.4371	5.7125	6.6693	5.3864	5.742	5.5682	5.2085	5.6566	7.3316	6.535	6.6516	6.6729	3.3426
TULIPID095	10.6927	10.9465	10.4692	10.6758	10.783	9.399	9.7482	10.3914	10.4161	10.2889	9.1577	10.4123	9.4587	9.0404	9.5825	9.8648	10.0119	10.3929	10.2026	10.2122	10.7693	10.7934	10.7026	10.997	10.7735	10.2432	10.2259	10.7321	10.6952	10.5548	9.6163	10.1562	10.7586	10.2998	10.07	9.8704	9.4702	9.6815	9.8891	10.6599	9.9342	9.9757	10.468	9.9578	8.5496	8.5147	9.4041	8.6852	8.8174
TULIPID096	9.5665	9.6317	9.3509	9.8836	9.7906	9.004	9.3772	8.9603	9.498	9.6779	9.5169	9.8112	9.1693	8.5011	9.122	8.9687	9.0382	9.3353	9.6457	9.4036	9.3438	9.7489	9.6165	9.4553	9.8642	9.6344	9.7505	9.7301	9.681	9.5678	8.2356	9.4077	9.7557	9.734	9.1088	9.3244	8.1789	8.9226	8.7084	9.6624	9.1916	8.9501	9.1593	8.7541	9.0338	7.9076	9.1421	6.3465	8.5911
TULIPID097	8.0157	5.537	6.8141	7.9915	7.6796	4.3471	8.214	8.0328	7.3331	7.6094	7.2611	8.2314	8.2141	7.1342	7.8771	5.2515	7.6404	7.3016	7.3036	7.1698	8.0998	8.6997	8.5471	8.1808	8.1294	8.6551	6.49	8.2502	7.4428	6.9718	5.6386	7.2034	6.9986	6.7442	7.9277	7.366	9.4267	8.2965	7.3609	6.6207	7.5221	8.2143	6.6843	6.8703	9.0989	7.6854	7.6931	8.3227	7.7757
TULIPID098	8.3572	7.5489	6.8341	7.5943	6.7087	7.5803	7.2949	7.2548	7.8576	7.7851	8.0544	6.9683	6.7103	7.3528	6.8188	7.3332	7.5696	8.1671	7.526	7.8435	7.2584	7.8612	7.8153	7.255	8.1313	7.8597	7.8376	8.3025	7.6197	8.3744	7.1077	7.4875	6.915	7.159	7.3309	7.2497	7.8566	7.7482	7.9216	8.3149	7.4387	8.0698	7.2174	6.9782	6.5145	6.3238	5.1144	5.2159	7.478
TULIPID099	10.9395	9.807	9.9566	9.5361	9.8731	10.028	11.2104	11.2828	11.4639	11.1376	10.1546	10.5796	9.7819	10.8138	10.1573	10.7742	10.0416	10.6651	10.6702	10.6938	9.7223	10.6622	10.3291	10.9961	11.2288	11.5622	11.1139	11.5817	11.3862	11.588	10.9026	10.7479	10.3426	10.4139	10.1271	9.1629	8.9083	10.5328	10.7502	10.1961	11.0457	10.3553	10.3053	11.1627	10.9186	10.6442	10.2842	10.0483	9.3688
TULIPID100	9.6223	8.2797	8.5638	8.19	8.6249	9.2433	10.4484	9.8444	10.4448	10.3343	8.9135	9.7677	8.5563	9.1452	9.4464	10.0572	9.0649	9.3323	9.4785	9.1117	8.9653	9.4785	9.4575	10.1612	9.9437	10.6533	9.4012	10.2606	10.3961	10.0633	9.8675	9.2872	9.1204	9.0443	8.5819	8.0341	9.3298	9.0255	10.2009	9.3161	9.2431	7.3982	8.6649	9.0618	9.9265	9.0402	8.7933	9.8124	8.8048
TULIPID101	11.884	12.2764	12.1198	12.051	12.4438	11.2562	11.8867	11.9131	12.3124	11.9303	11.2853	11.9094	11.0817	11.0881	11.1184	11.8522	12.302	11.8415	11.811	12.052	12.4244	12.0028	12.2217	12.1015	11.9046	11.9461	11.4354	11.6916	11.8966	11.5095	11.803	11.9361	12.1646	12.309	11.5106	11.6207	11.1346	11.6398	11.396	12.2804	11.8763	12.0131	12.3186	11.7493	12.7366	11.4292	11.8191	11.4936	11.4904
TULIPID102	11.1984	11.4316	11.0787	11.2318	10.8631	10.7051	10.0029	10.2171	10.7994	10.7811	10.8698	10.8734	10.2738	10.5153	10.6308	10.7717	10.9708	10.456	10.6694	10.9044	11.2168	11.0993	11.1896	11.1914	10.8504	10.8421	10.4718	10.879	11.0756	10.7456	10.4609	10.983	11.3509	11.2573	10.7897	10.528	11.3977	10.4877	9.9859	10.8891	10.5404	11.0619	10.8132	10.4541	10.5978	8.9802	10.4072	7.9623	10.0228
TULIPID103	11.4079	11.4661	11.0747	11.6855	11.4411	10.4856	10.6475	10.87	10.6238	10.9181	10.8788	11.0075	10.6041	10.338	10.5867	10.723	10.9427	10.6927	10.6009	10.6218	11.6627	11.5102	11.6032	11.7229	11.6881	11.2128	11.4013	11.3935	11.2053	11.3198	10.9458	10.9951	11.2394	11.1582	11.0862	10.732	10.3398	10.6465	10.7186	11.4539	10.8604	11.1079	10.9716	10.6294	11.1057	8.9055	10.4151	9.096	10.6356
TULIPID104	9.7047	9.2089	9.2606	9.1879	9.7345	7.631	9.4752	8.6109	9.1529	8.5948	9.5695	8.8669	9.4431	8.8503	9.3738	9.0803	9.5865	9.046	8.9904	9.4824	8.996	10.3755	9.8129	9.8456	9.8894	9.9375	9.2142	9.6653	9.7553	9.7709	9.2644	8.9325	9.5986	9.6536	8.5568	9.2206	8.725	9.107	8.7687	9.5325	9.2915	8.9309	8.8277	9.2012	8.867	8.4097	9.2236	7.8954	8.0159
TULIPID105	8.9466	8.8938	8.4239	8.5443	7.5341	7.2562	8.1573	7.548	8.2076	8.2661	8.4489	8.4036	7.7092	7.4456	7.43	8.2235	9.1971	8.6446	7.9384	8.9446	9.008	8.9261	9.3269	8.9881	8.7531	8.8248	8.7426	8.5094	9.1267	8.2556	8.0787	8.5787	8.3884	8.9884	8.7063	8.6033	8.8799	8.4206	8.5275	9.1121	8.6173	8.0656	8.6509	7.7704	8.365	7.1604	8.774	8.7808	8.4028
TULIPID106	10.6822	9.4525	10.0966	9.7025	9.9416	10.3877	11.224	10.9588	11.4875	11.0806	9.7619	10.4259	9.9376	10.8092	10.2172	10.6351	10.2644	10.1182	9.903	10.1478	10.2659	10.8321	10.3532	10.8207	10.7519	11.7204	10.8432	11.4816	11.5707	11.3313	10.6702	10.319	9.8303	10.5496	10.3019	9.5456	10.8191	10.262	10.7734	10.4933	10.6282	10.1695	10.2544	11.0351	11.0771	10.3719	10.6665	10.5587	10.136
TULIPID107	10.9918	9.6595	10.3984	10.2864	9.8504	9.629	10.7732	10.7339	10.8513	10.2504	9.4975	10.5978	9.3873	10.3681	10.169	10.1369	9.7186	9.7305	9.9603	10.1714	9.7446	10.8644	9.5992	11.8098	10.9899	11.1097	10.7561	11.3037	10.8079	11.212	10.4666	10.3566	10.5215	10.9328	10.1192	9.108	9.5317	10.0029	9.8413	10.1101	10.4728	10.0445	10.2152	10.8435	10.7598	9.2047	10.4199	8.7727	8.5662
TULIPID108	12.0982	10.9042	11.0586	10.6174	10.8592	11.4358	12.221	12.126	12.4322	11.7843	10.9123	11.5534	10.6084	11.9784	11.1925	11.7189	11.0643	11.6	11.1396	11.4116	11.2234	11.6611	10.8972	12.5487	12.0097	12.2192	11.7388	12.2598	11.9431	12.2783	11.682	11.7486	11.6178	11.9801	11.2907	10.3687	10.5833	11.1055	11.5253	11.1496	11.8713	11.4214	11.4714	11.9808	12.6348	11.4657	11.5692	10.0122	10.4121
TULIPID109	9.5596	7.6728	8.0437	8.8598	8.5394	9.2506	9.8876	9.9936	10.326	9.693	8.6407	9.4264	8.5258	9.0234	9.075	9.4863	8.7838	9.3579	8.9986	9.5469	8.1396	9.5353	9.0629	10.344	9.9933	10.2164	9.9301	9.8782	9.1385	9.862	9.4638	9.2712	9.3126	9.8598	8.64	8.3813	8.2301	8.4409	9.8956	9.3758	9.1172	9.1941	9.6121	9.507	11.3682	9.9585	8.7213	8.91018571428572	8.3864
TULIPID110	10.3171	10.5996	10.5964	10.451	10.2383	10.519	10.6279	10.6043	10.4877	10.8072	10.4972	10.4945	10.2424	9.9405	10.1759	10.0248	10.4943	10.2504	10.3278	10.2736	10.6675	9.6776	10.4684	10.8332	10.1044	11.4834	11.0904	11.094	11.5377	11.2333	10.988	10.7583	10.6416	10.9642	10.2217	10.2391	11.3466	10.6895	10.5463	10.9974	10.7744	10.2914	10.8774	10.5871	11.4184	10.4742	10.6198	9.8917	10.4591
TULIPID111	11.8532	12.1478	11.9296	12.1338	11.9721	11.5848	11.5431	11.616	11.6643	11.8638	11.5709	11.9301	11.1538	11.2183	11.4495	11.6482	12.0272	11.8427	11.6593	12.1284	12.2875	11.7694	12.5228	11.9291	11.7949	12.0739	11.6513	11.6038	12.1644	11.5896	11.9221	12.0626	12.3022	12.3391	11.9125	11.6953	11.7611	11.7661	11.2627	11.9244	11.9018	11.9019	12.0225	11.79	12.1632	11.1566	11.7486	11.6625	11.539
TULIPID112	12.1742	12.5486	12.1243	12.4863	12.329	11.5721	11.9338	12.0009	12.0269	11.8637	11.9291	12.2546	11.7346	11.5215	11.8338	11.9072	12.3953	11.9588	11.9955	12.0542	12.9163	12.3897	12.7585	12.7655	12.3718	12.3988	11.9536	12.0041	12.2961	11.9917	12.0094	12.1656	12.4636	12.5809	12.3467	12.0339	12.1964	11.8642	11.7195	12.4698	12.133	12.1761	12.3262	12.0118	12.8511	11.299	12.1606	12.0134	11.9678
TULIPID113	9.546	10.0657	9.5094	8.8052	9.6438	8.2312	8.3724	9.4835	9.6671	9.9569	9.8889	9.5062	9.7057	9.6973	9.5147	8.6775	9.4423	9.0444	9.1773	9.0881	10.2281	9.6753	9.062	9.1493	9.9389	9.6385	9.4745	9.4147	9.8781	9.4988	9.67	9.3006	10.1437	9.589	9.518	8.3121	9.9659	9.0384	8.9428	9.1144	8.4568	9.7832	8.3648	9.3097	10.5939	7.1986	9.1582	10.0939	9.1933
TULIPID114	9.5032	8.8971	9.5734	8.7625	8.9186	10.2564	10.6312	10.017	10.2828	10.6063	9.7618	9.6476	8.8115	9.5539	9.6909	9.0232	8.4018	8.7578	9.0898	9.2004	9.0212	9.5897	9.295	9.4761	9.5657	12.1391	11.5368	11.6636	12.1061	11.8988	10.3059	9.9969	9.4386	9.9487	9.8968	8.9554	10.1409	9.6689	10.1185	9.1468	10.4476	10.3332	10.093	10.5464	11.0485	8.9441	9.6009	9.3103	10.1114
TULIPID115	9.6118	9.0076	9.6835	8.9254	9.6626	10.5384	10.6863	10.1842	10.4781	9.7736	9.7175	9.5388	9.3081	10.001	9.6233	9.1684	9.202	9.4606	8.8742	9.65	10.0846	10.1865	9.9575	10.4512	9.578	10.7774	10.2983	10.5879	10.9894	10.3368	10.0546	10.1174	9.5517	10.0123	9.1243	8.9665	10.278	9.5	9.7849	9.4709	9.9717	9.7953	9.3402	10.1062	9.6858	9.1962	9.9085	10.2109	9.5004
TULIPID116	10.8173	10.4314	10.8507	10.0919	10.4388	11.6192	12.1317	11.9761	12.1732	11.9477	11.1264	11.074	10.5201	11.3455	10.9064	11.1362	10.5177	10.8276	10.7498	10.8463	11.1403	11.2899	11.1008	11.6835	11.3042	12.2713	11.7188	11.8716	11.9535	11.9913	11.8086	11.4743	10.9309	11.4867	10.7047	10.3931	11.1586	10.8365	10.7616	10.9783	11.5482	11.3403	10.9526	11.7779	12.3438	11.0746	10.9708	11.215	10.9779
TULIPID117	8.1733	6.7617	8.9472	8.2881	7.5931	8.1432	9.5911	8.6413	8.956	8.5791	8.2594	8.5667	7.3589	8.2852	6.8576	8.776	7.5648	6.319	7.0217	8.3076	6.6204	8.471	7.063	8.1423	7.1186	8.8066	9.1969	7.7262	8.8919	8.6642	9.0402	7.7021	7.5213	6.946	8.2817	6.1098	8.2078	5.8162	7.792	7.5018	8.3147	8.3482	8.0449	8.9308	8.4814375	7.77587142857143	8.0516	7.2918	7.5744
TULIPID118	9.1622	9.0172	9.1956	8.7588	8.8349	9.3141	8.3141	8.6179	8.4049	8.0821	9.2121	9.2766	8.9126	8.6301	8.7344	8.0714	9.1666	8.7775	9.2338	8.3355	9.5053	8.3899	9.0487	9.061	8.0178	9.7326	9.4024	9.4498	9.7649	9.4614	9.4126	8.9034	8.7857	9.7079	9.3478	8.7396	10.0998	9.5512	8.6174	8.9014	9.3548	9.2729	9.5696	9.2222	10.6907	9.8697	8.5942	8.89347142857143	8.1773
TULIPID119	10.1013	10.1085	9.8615	10.2177	10.0128	10.2067	9.3795	9.3755	9.4625	9.6716	10.3144	10.4346	9.8591	9.2943	9.8033	9.1254	9.7948	9.4855	9.209	9.5985	10.2386	10.1016	10.063	10.1778	9.3081	10.8025	10.6587	10.5335	10.7765	10.4788	9.8377	10.0153	10.4418	10.4101	9.9317	9.5366	10.7671	10.1161	9.5477	10.4601	9.9822	10.4929	10.3754	9.8554	10.2987	9.9831	9.316	10.6135	9.9602
TULIPID120	8.814	9.4943	9.765	9.2063	8.7702	8.5887	9.1747	8.6884	9.6977	9.5167	9.2825	9.748	8.7591	9.2279	9.3247	8.8162	8.5617	9.3977	9.1489	9.4142	9.67	9.7717	10.2184	9.449	9.4631	9.7993	9.513	9.4952	9.8441	9.3602	9.3908	9.4882	9.6484	10.0561	8.9301	9.5553	7.9006	8.4622	8.8367	9.055	9.0588	9.5132	9.3566	9.4227	10.6443	6.9637	9.2443	9.2342	9.3889
TULIPID121	6.8448	7.0067	6.7781	5.021	6.9952	6.319	7.0503	6.6112	7.1823	6.6924	6.8621	7.2561	6.2954	6.9837	7.6879	5.3982	4.939	6.5801	6.6605	6.4068	6.5065	7.1024	6.6162	7.5515	5.1207	9.1108	8.6477	9.0527	9.2925	9.1316	8.2964	8.0279	6.0505	8.1886	6.8087	5.7525	7.2518	7.0765	6.8007	7.249	7.561	6.9855	7.0721	8.1386	9.011	7.2543	7.6362	6.9908	7.1547
TULIPID122	8.3224	7.5961	8.4825	7.8397	8.3602	9.8749	10.342	9.8939	10.0225	10.0137	9.3208	9.0951	7.9882	8.9947	8.4193	8.7205	8.2465	8.3113	7.9984	8.3553	8.3142	8.1247	7.7698	8.884	8.2828	11.0026	10.6026	10.4575	10.969	10.8059	9.3545	9.2326	8.6387	9.2593	9.132	7.7284	8.9183	8.5818	9.2261	9.0875	10.0062	9.1282	9.3468	9.2954	11.0944	9.7931	8.7637	9.8464	8.8738
TULIPID123	7.3612	6.2066	7.2754	7.0454	6.8212	9.1595	9.0842	8.9334	9.4997	9.2153	7.6968	7.4973	7.0253	7.212	6.9438	8.5406	8.266	8.5283	7.4967	7.4285	7.6833	8.4214	5.9342	7.9457	7.8813	8.7414	7.6196	9.0974	8.9815	8.9424	7.8428	7.4137	7.5535	8.4622	8.5295	7.4917	8.2456625	7.0755	7.7517	6.8452	7.5338	6.6057	7.6555	8.294	8.9201	7.77587142857143	6.9577	7.6225	6.7404
TULIPID124	5.4694	7.3535	6.9994	5.3525	2.6508	5.7761	7.746	7.6907	7.6805	7.3249	6.4724	4.435	5.9402	5.7344	7.6044	7.786	5.7556	7.1925	6.1404	6.8985	5.6933	7.2652	4.5718	7.9406	7.3877	6.7353	6.6794	4.7809	5.9643	6.4427	5.6319	5.2631	6.7398	6.1296	4.4772	5.3446	5.9308	5.0052	6.6377	6.8606	6.816225	5.761	6.443	6.5326	8.625	5.5904	5.9559	5.99742857142857	6.7877
TULIPID125	6.0318	6.7684	4.5609	5.9598	5.798	3.9227	6.2218	6.2178	6.5237125	4.0078	5.3012	5.1526875	6.768	5.7969	4.9731	3.9988	5.726	3.9933	4.0968	6.1007	6.2919	5.4658	5.2083125	5.9497	5.0509	6.3181	5.7878	6.6085	6.4123	5.6193	5.7695	6.8196	6.4778	5.2010625	5.014525	5.4417	8.3599	5.9287	5.9435	5.852	6.1856	4.8674	4.7743	5.6527	8.3375	5.72506666666667	6.2196	5.48761428571429	6.0482
TULIPID126	12.998	13.0279	13.1269	13.0982	13.1296	14.2314	14.0481	13.928	14.0116	13.9441	13.8426	13.7999	13.7421	13.7138	13.8171	13.7092	13.5415	13.6975	13.5822	13.5527	13.0881	13.3135	13.5702	13.2796	13.5746	13.5877	13.3804	13.5232	13.4362	13.5436	13.9823	14.2406	13.9568	14.0271	13.8823	13.2425	13.0909	13.2215	13.3571	13.5092	13.8714	13.8001	13.7875	13.699	13.2795	13.4871	13.5452	13.0694	13.3081
TULIPID127	16.1106	16.0536	16.1365	16.1285	16.0811	16.5705	16.5325	16.5285	16.4567	16.5417	16.6104	16.5887	16.5362	16.5027	16.6198	16.263	16.2221	16.3822	16.3213	16.2834	16.6542	16.5865	16.7051	16.6075	16.5905	16.464	16.2489	16.3433	16.4513	16.2977	16.5092	16.5846	16.3805	16.5104	16.3359	16.3201	16.2211	16.2092	16.2218	16.3202	16.4991	16.4225	16.4819	16.4501	16.4815	16.4406	16.5037	16.3527	16.3673
TULIPID128	12.3088	12.1677	12.3626	12.3167	12.2806	13.7934	13.4515	13.5113	13.4578	13.7222	13.3639	13.4774	13.2443	13.1353	13.432	13.0509	12.9541	13.0221	13.0279	13.1544	12.8153	12.5648	13.0426	13.065	12.4478	13.1097	12.819	12.9367	12.8789	12.9444	13.1656	13.5669	13.235	13.389	13.1052	12.7066	12.4918	12.5402	12.6739	12.946	13.6291	13.5177	13.2852	13.5768	13.2187	13.272	13.1267	12.9091	12.7243
TULIPID129	13.3692	13.184	13.4724	13.2968	13.1417	14.6352	14.4313	14.5693	14.4284	14.5164	14.1777	14.185	14.1475	13.9753	14.2365	14.0121	13.9864	14.1107	13.9672	14.1167	14.1319	13.8207	14.0856	13.9947	13.8209	14.2089	13.963	14.0161	14.2983	14.3877	14.2947	14.2573	13.9416	14.5888	13.9119	13.7023	13.7738	13.5919	13.5768	13.8566	14.2596	14.1328	14.0928	14.176	14.2721	13.998	13.9537	13.8957	13.8476
[truncated: 1 more columns]
